# Supplementary material for: Response of tef yield and yield components to nitrogen and phosphorus fertilizers
Source: PLoS One. 2024 Mar 19;19(3):e0299861. doi: 10.1371/journal.pone.0299861 (PMC10950245; doi:10.1371/journal.pone.0299861)
Supplement: S1 File — (XLS) [file pone.0299861.s001.xls]

## Sheet: Lasta-Lalibela Rf
Months	2019	2020
Jan	0	3.5
Feb	63.7	29.3
Mar	89	69.5
Apr	84.2	78.8
May	51.4	66.1
Jun	26.9	12.3
Jul	172.1	280.4
Aug	321.6	325.4
Sep	122.9	63.9
Oct	8.5	5.8
Nov	28.6	0
Dec	17.2	0

## Sheet: max tem
Months	2019	2020
Jan	26.3161	26.0645
Feb	26.4119	26.2927
Mar	26.4136	26.2966
Apr	26.6667	27.329
May	26.5855	26.9336
Jun	26.5767	25.7
Jul	24.7711	25.7311
Aug	21.129	19.8989
Sep	19.8129	19.9226
Oct	22.1311	22.4333
Nov	24.2935	24.8839
Dec	24.5492	24.6393

## Sheet: min tem
Months	2019	2020
Jan	13.6258	12.9935
Feb	14.3393	12.3379
Mar	14.4867	15.0733
Apr	14.67	14.1533
May	15.2613	14.6161
Jun	14.34	14.4533
Jul	12.5355	12.3355
Aug	12.129	12.3839
Sep	12.5567	16.12
Oct	12.429	12.9516
Nov	12.93	12.34
Dec	12.6871	12.8258
