# Supplementary material for: Response of tef yield and yield components to nitrogen and phosphorus fertilizers
Source: PLoS One. 2024 Mar 19;19(3):e0299861. doi: 10.1371/journal.pone.0299861 (PMC10950245; doi:10.1371/journal.pone.0299861)
Supplement: S2 File — (XLS) [file pone.0299861.s002.xls]

## Sheet: Sekota RF
Months	2019	2020
Jan	0	7.6
Feb	61.5	0
Mar	55.7	0
Apr	27	119.8
May	45.1	92.7
Jun	31.7	0
Jul	89.3	331.2
Aug	166.7	201.6
Sep	50.1	27.2
Oct	18.7	0
Nov	8.2	2.1
Dec	0	0

## Sheet: max tem
Months	2019	2020
Jan	28.629	27.7548
Feb	29.2	29.4931
Mar	30.1516	31
Apr	30.19	30.7167
May	30.2774	29.229
Jun	29.1147	28.5867
Jul	25.5161	23.4677
Aug	23.6677	24.3516
Sep	25.2333	25.8233
Oct	25.3419	26.6161
Nov	25.6433	26.8633
Dec	26.2484	26.2935

## Sheet: min tem
Months	2019	2020
Jan	10.4839	10.5613
Feb	12.6966	12.3241
Mar	12.5484	12.9581
Apr	13.53	13.6433
May	13.8129	13.7903
Jun	13.4433	13.2367
Jul	12.9774	13.3645
Aug	12.7258	13.0742
Sep	12.7067	12.9157
Oct	12.5806	11.7129
Nov	12.27	13.61
Dec	11.0871	11.6677
