# Supplementary material for: Response of tef yield and yield components to nitrogen and phosphorus fertilizers
Source: PLoS One. 2024 Mar 19;19(3):e0299861. doi: 10.1371/journal.pone.0299861 (PMC10950245; doi:10.1371/journal.pone.0299861)
Supplement: S3 File — (XLS) [file pone.0299861.s003.xls]

## Sheet: Lasta-Lalibela
		Lasta_Lalibela
n	p	loc	year	rep	trt	PH	PL	BM	GY
0	0	1	1	1	1	75.8	32.4	5047.96	1353.32
0	0	1	1	2	1	79.8	35	5128.21	1368.59
0	0	1	1	3	1	78.33	35.36	4615.38	1312.18
0	23	1	1	1	2	80.17	33.08	3333.33	1558.19
0	23	1	1	2	2	85.4	37	3974.36	1566.03
0	23	1	1	3	2	83.8	34.8	3448.24	1609.62
0	46	1	1	1	3	86.6	36.6	4150.52	1313.64
0	46	1	1	2	3	85.4	36.4	4358.97	1596.15
0	46	1	1	3	3	86.53	38.16	3589.74	1090.38
46	0	1	1	1	4	81.37	36.18	5000	1692.95
46	0	1	1	2	4	88	37.2	5157.65	1655.46
46	0	1	1	3	4	83.6	40.8	5256.41	1504.49
46	23	1	1	1	5	82.2	33.6	6009.5	2126.92
46	23	1	1	2	5	87.41	39.2	5769.23	2253.53
46	23	1	1	3	5	84.8	36	5897.44	2266.67
46	46	1	1	1	6	81.2	36.78	6586.42	2136.08
46	46	1	1	2	6	85.11	38.6	6410.26	2200
46	46	1	1	3	6	81.2	40.6	6410.26	2131.41
69	0	1	1	1	7	81.87	32.98	5769.23	2048.05
69	0	1	1	2	7	84.8	35.6	5897.44	2001.28
69	0	1	1	3	7	87.8	36	5769.23	2154.49
69	23	1	1	1	8	81.4	34.2	7051.28	1720.05
69	23	1	1	2	8	86.51	38.2	6410.26	1747.44
69	23	1	1	3	8	83.8	37.86	6525.17	1751.92
69	46	1	1	1	9	70.8	34.18	6410.26	1955.13
69	46	1	1	2	9	89.6	38.2	5798.67	2126.28
69	46	1	1	3	9	80.73	35.8	5128.21	2013.6
92	0	1	1	1	10	84.97	35.48	7547.96	1550
92	0	1	1	2	10	89.6	37.2	7051.28	1471.79
92	0	1	1	3	10	89.2	39.4	7692.31	1483.79
92	23	1	1	1	11	77.37	33.38	6458.21	1680.13
92	23	1	1	2	11	84.8	36.6	6410.26	1858.33
92	23	1	1	3	11	78.8	35.8	6153.85	1742.13
92	46	1	1	1	12	87.57	36.48	7227.44	2052.56
92	46	1	1	2	12	91.6	38	7051.28	2025
92	46	1	1	3	12	92.4	40.6	7051.28	2171.79
0	0	2	2	1	1	79.4	31.2	2738.1	597.976
0	0	2	2	2	1	78	33.2	2619.05	715
0	0	2	2	3	1	71.6	32.2	2678.57	480.952
0	23	2	2	1	2	72.2	30	2023.81	666.667
0	23	2	2	2	2	68.2	29.4	1785.71	548.81
0	23	2	2	3	2	73.4	32	2500	607.738
0	46	2	2	1	3	64.8	31.44	2380.95	549.09
0	46	2	2	2	3	64.2	31.77	1666.67	523.81
0	46	2	2	3	3	61.767	32	1431.88	574.37
46	0	2	2	1	4	99.6	39.6	4761.9	1259.52
46	0	2	2	2	4	95.4	39	4523.81	1464.29
46	0	2	2	3	4	94.767	38	4050.93	1180.95
46	23	2	2	1	5	97	38	4166.67	1245.24
46	23	2	2	2	5	98.8	39.4	3928.57	1194.05
46	23	2	2	3	5	95.17	40.1	4047.62	1098.18
46	46	2	2	1	6	101.57	38.6	3571.43	1047.62
46	46	2	2	2	6	100.6	42.6	3571.43	1171.43
46	46	2	2	3	6	96.6	40.4	3571.43	970.238
69	0	2	2	1	7	103.6	42.2	3690.48	1305.95
69	0	2	2	2	7	103.8	43	3851.33	1526.19
69	0	2	2	3	7	100.97	40.8	3809.52	1173.81
69	23	2	2	1	8	108.6	45.2	4761.9	1517.86
69	23	2	2	2	8	104	41.2	5714.29	1619.05
69	23	2	2	3	8	103.57	42.7	4646.17	1446.99
69	46	2	2	1	9	111	44.2	6547.62	1746.43
69	46	2	2	2	9	110.8	43.4	5279.9	1688.1
69	46	2	2	3	9	108.17	44	5913.76	1595.8
92	0	2	2	1	10	97.27	45.2	4821.43	1802.38
92	0	2	2	2	10	96.4	41.2	4880.95	1310.71
92	0	2	2	3	10	92.2	38.8	4761.9	1466.67
92	23	2	2	1	11	100.37	43.4	5490.6	1983.33
92	23	2	2	2	11	97.6	42.8	5423.87	1379.76
92	23	2	2	3	11	97.2	40.2	5357.14	1560.1
92	46	2	2	1	12	106.8	42.6	4419.17	1352.48
92	46	2	2	2	12	98.8	41.4	4285.71	1272.62
92	46	2	2	3	12	101.2	42.8	4352.44	1138.1
0	0	3	2	1	1	66.4	30	1190.48	450.32
0	0	3	2	2	1	65.1	29.8	2738.1	523.085
0	0	3	2	3	1	61	28.4	952.381	595.85
0	23	3	2	1	2	90.47	28	2400.52	588.82
0	23	3	2	2	2	90.4	36	1904.76	682.143
0	23	3	2	3	2	81.4	33.2	2380.95	780.952
0	46	3	2	1	3	71.07	40.4	1329.09	615
0	46	3	2	2	3	66.6	29	1190.48	598
0	46	3	2	3	3	66.4	28.1	1259.78	645
46	0	3	2	1	4	106.4	41.6	2678.57	778.571
46	0	3	2	2	4	95.2	38	2976.19	816.667
46	0	3	2	3	4	97	41.6	2380.95	740.476
46	23	3	2	1	5	99.2	40	2619.05	779.762
46	23	3	2	2	5	99.5	38.8	3333.33	788.69
46	23	3	2	3	5	97	41	2380.95	797.619
46	46	3	2	1	6	101.4	39.4	3095.24	1014.29
46	46	3	2	2	6	111.8	42.2	3572.01	1372.62
46	46	3	2	3	6	91.8	38.3	3333.62	1193.45
69	0	3	2	1	7	103.8	39.6	3452.38	1066.67
69	0	3	2	2	7	98.2	40.8	3571.43	1130.95
69	0	3	2	3	7	99.8	41	3511.9	1002.38
69	23	3	2	1	8	110.2	44.6	3571.43	1378.28
69	23	3	2	2	8	111.8	43	3333.33	1484.52
69	23	3	2	3	8	109.4	42.8	3095.24	1272.04
69	46	3	2	1	9	102.6	41.4	3214.29	1274.4
69	46	3	2	2	9	106	41.8	3809.52	1245.24
69	46	3	2	3	9	100.8	42.4	3511.9	1303.57
92	0	3	2	1	10	107.6	40.6	4285.71	1626.79
92	0	3	2	2	10	105.6	41.2	4285.71	1534.52
92	0	3	2	3	10	103.2	41.6	4285.71	1719.05
92	23	3	2	1	11	108.6	41.6	5833.33	2115.73
92	23	3	2	2	11	100.8	47.8	6752	2201.62
92	23	3	2	3	11	90.2	37.2	6292.67	2287.51
92	46	3	2	1	12	118.4	44	4245.76	2103.57
92	46	3	2	2	12	109.8	42.6	4523.81	1997.54
92	46	3	2	3	12	103.8	39.2	4384.78	1891.5
0	0	4	1	1	1	64.8	32	2107.84	574.359
0	0	4	1	2	1	67.41	33.44	2051.28	562.821
0	0	4	1	3	1	66	33.6	2564.1	679.85
0	23	4	1	1	2	69.6	37	2179.49	742.33
0	23	4	1	2	2	73.4	35.6	2692.31	973.077
0	23	4	1	3	2	69.75	38.8	2606.41	823.08
0	46	4	1	1	3	74.45	39.8	2051.28	767.308
0	46	4	1	2	3	76.2	39.4	3205.13	941.026
0	46	4	1	3	3	73.2	34.2	2798.71	765.42
46	0	4	1	1	4	104.2	45	4358.97	1647.32
46	0	4	1	2	4	99	44.4	4871.79	1733.11
46	0	4	1	3	4	100.8	45.6	4615.38	1561.54
46	23	4	1	1	5	100.4	40	6210.41	1816.03
46	23	4	1	2	5	103.21	38	6410.26	2237.82
46	23	4	1	3	5	102	40.2	6410.26	2094.23
46	46	4	1	1	6	104.8	43.6	5256.41	2008.86
46	46	4	1	2	6	107.01	39.6	5542.15	2070.29
46	46	4	1	3	6	105.2	42.4	5769.23	1947.44
69	0	4	1	1	7	100	40.2	7051.28	2360.26
69	0	4	1	2	7	96.4	41.54	6282.05	2329.49
69	0	4	1	3	7	97	41.6	7307.69	2298.72
69	23	4	1	1	8	104.6	44	6410.26	2091.67
69	23	4	1	2	8	111.4	46.6	6247.28	2312.82
69	23	4	1	3	8	104.4	40.2	6025.64	2113.5
69	46	4	1	1	9	105.85	42	7307.69	1986.39
69	46	4	1	2	9	108	45.2	6538.46	2167.95
69	46	4	1	3	9	104.2	45.2	6410.26	2125.64
92	0	4	1	1	10	103.85	38.6	6025.64	2094.87
92	0	4	1	2	10	105.2	44.8	7179.49	2226.28
92	0	4	1	3	10	103	41.8	6773.07	2071.83
92	23	4	1	1	11	104.4	44	7948.72	2575.64
92	23	4	1	2	11	101	43.4	8106.25	2781.51
92	23	4	1	3	11	99.6	44	8205.13	2678.58
92	46	4	1	1	12	102.4	43	7051.28	2264.74
92	46	4	1	2	12	109.2	45.6	6666.67	2565.8
92	46	4	1	3	12	102.2	43	7435.9	2368.59
0	0	5	2	1	1	87.4	39.6	2619.05	685.567
0	0	5	2	2	1	83.6	38.8	3214.29	711.905
0	0	5	2	3	1	94.2	41.8	3690.48	659.23
0	23	5	2	1	2	80.6	36.6	2500	1004.76
0	23	5	2	2	2	101.4	44.4	2706.59	1035.12
0	23	5	2	3	2	84.2	35.8	3095.24	1065.48
0	46	5	2	1	3	79.4	35	2321.43	857
0	46	5	2	2	3	86.4	39.8	2380.95	814.286
0	46	5	2	3	3	86.6	39.8	2261.9	739.286
46	0	5	2	1	4	95.6	42.2	3214.29	1105.95
46	0	5	2	2	4	104	42.2	3571.43	1191.67
46	0	5	2	3	4	117.8	49.2	3472.41	1148.81
46	23	5	2	1	5	103.2	42.6	3452.38	1194.05
46	23	5	2	2	5	103.8	45.2	3420.88	1215.48
46	23	5	2	3	5	106	41.8	3571.43	1236.9
46	46	5	2	1	6	110	46	4285.71	1470.83
46	46	5	2	2	6	108	44.4	4166.67	1508.33
46	46	5	2	3	6	108.2	44.4	4047.62	1433.33
69	0	5	2	1	7	114.8	44.4	4880.95	1600
69	0	5	2	2	7	112	44.6	5000	1652.38
69	0	5	2	3	7	110.8	45.6	4761.9	1547.62
69	23	5	2	1	8	113.4	47.2	5000	2119.55
69	23	5	2	2	8	123	46.2	4404.76	2166.67
69	23	5	2	3	8	115.8	45	4781.93	2211.9
69	46	5	2	1	9	109	41.2	5476.19	1625
69	46	5	2	2	9	112	44.4	5357.14	1783.33
69	46	5	2	3	9	117.8	44.6	5496.21	1704.17
92	0	5	2	1	10	116.2	48	6309.52	2128.57
92	0	5	2	2	10	112	47	6158.95	2164.58
92	0	5	2	3	10	112.4	43.4	6190.48	2141.67
92	23	5	2	1	11	119	47.2	6559	2157.65
92	23	5	2	2	11	115.8	45.8	6547.62	2316.67
92	23	5	2	3	11	117.2	48.8	6547.62	2138.1
92	46	5	2	1	12	113.4	44.6	5833.33	1932.14
92	46	5	2	2	12	115.4	48	5238.1	1823.81
92	46	5	2	3	12	125.6	43.8	5615.26	2311.9
0	0	6	1	1	1	79.8	35.4	2307.69	700
0	0	6	1	2	1	79.08	35.77	1923.08	667.95
0	0	6	1	3	1	79.2	37.6	2051.28	775
0	23	6	1	1	2	73.15	32.37	1796.5	630.41
0	23	6	1	2	2	71.4	30	1538.46	565.38
0	23	6	1	3	2	71.4	34.2	1794.87	642.31
0	46	6	1	1	3	76	35.4	2269.23	699.36
0	46	6	1	2	3	80.8	35.6	2435.9	700.64
0	46	6	1	3	3	84.2	36.2	2200.89	906.41
46	0	6	1	1	4	98.2	40.6	4615.38	1460.9
46	0	6	1	2	4	97.8	39.2	4487.18	1419.03
46	0	6	1	3	4	97.6	39.4	4102.56	1428.85
46	23	6	1	1	5	102.8	40.8	4745.21	1434.62
46	23	6	1	2	5	99.2	41	4743.59	1405.57
46	23	6	1	3	5	99.4	42.2	4487.18	1428.21
46	46	6	1	1	6	99	41.2	4487.18	1439.1
46	46	6	1	2	6	97.78	40.07	5128.21	1463.46
46	46	6	1	3	6	97.4	40.4	5128.21	1330.13
69	0	6	1	1	7	101.8	44.2	5897.44	1754.49
69	0	6	1	2	7	105.8	43	5641.03	1603.85
69	0	6	1	3	7	100.4	40.4	6025.64	1727.56
69	23	6	1	1	8	101.4	42.8	5256.41	1589.1
69	23	6	1	2	8	103.2	43.2	5384.62	1468.59
69	23	6	1	3	8	103.6	43.8	4743.59	1375.64
69	46	6	1	1	9	112.6	45.6	5256.41	1445.51
69	46	6	1	2	9	106.4	42	5641.03	1679.49
69	46	6	1	3	9	108.16	44.25	5128.21	1544.23
92	0	6	1	1	10	113.8	41.87	6666.67	1633.29
92	0	6	1	2	10	106.4	43	5641.03	1660.9
92	0	6	1	3	10	103	40.2	5256.41	1552.56
92	23	6	1	1	11	107.8	44.4	6153.85	1689.1
92	23	6	1	2	11	106.48	41.4	5897.44	1617.31
92	23	6	1	3	11	106	45.8	6666.67	1885.9
92	46	6	1	1	12	110.8	44.8	6027.26	2007.05
92	46	6	1	2	12	105.4	47.2	6153.85	1811.65
92	46	6	1	3	12	102	46.45	5641.03	1667.95
0	0	7	1	1	2	77.8	40.46	4487.04	1256.4
0	0	7	1	1	3	77.3	41.8	4358.97	1166.63
0	23	7	1	2	1	94.09	39.4	3333.33	1346.15
0	23	7	1	2	2	95.2	42.2	3589.74	1956.41
0	23	7	1	2	3	98	42	3564.17	1508
0	46	7	1	3	1	99.4	34.25	3846.15	1601.92
0	46	7	1	3	2	99.1	36.6	3076.92	1767.3
0	46	7	1	3	3	100.6	32.6	3564.17	1732.69
46	0	7	1	4	1	93.6	45.8	6153.85	2166.03
46	0	7	1	4	2	84.6	44.8	5769.09	2269.23
46	0	7	1	4	3	92.51	46.21	6025.64	2144.23
46	23	7	1	5	1	111.39	40	7692.31	2533.33
46	23	7	1	5	2	111.8	38.45	7692.31	2523.72
46	23	7	1	5	3	116	38	7794.94	2045.51
46	46	7	1	6	1	113.79	42.4	7397.5	2489.1
46	46	7	1	6	2	118.2	45.4	7051.28	2378.21
46	46	7	1	6	3	114.4	41.6	7307.69	2551.28
69	0	7	1	7	1	103.29	42.4	6923.08	2861.54
69	0	7	1	7	2	98.6	39.4	6602.43	2763.8
69	0	7	1	7	3	113	44.4	6923.08	2466.03
69	23	7	1	8	1	106.49	42.4	6756.48	2479.49
69	23	7	1	8	2	110.4	41	6666.67	2341.03
69	23	7	1	8	3	107.6	45.8	6410.26	2201.92
69	46	7	1	9	1	97.8	46	9487.18	2860.26
69	46	7	1	9	2	100	42.8	8525.51	2877.5
69	46	7	1	9	3	104	40.6	8205.13	2694.87
92	0	7	1	10	1	104.6	42.8	8205.13	2669.87
92	0	7	1	10	2	107.2	41.6	8333.19	2810.57
92	0	7	1	10	3	109.3	46.8	9102.56	2951.28
92	23	7	1	11	1	104.6	43.2	8615.45	2319.23
92	23	7	1	11	2	118.4	43.4	7692.31	2080.75
92	23	7	1	11	3	114.9	49.2	9102.56	2200
92	46	7	1	12	1	103.4	41	5769.23	2139.1
92	46	7	1	12	2	94	42.6	5640.89	2414.74
92	46	7	1	12	3	102.1	41.6	6153.85	2133.6

## Sheet: Woleh
			Sekota _Woleh
n	p	loc	year	rep	trt	PH	PL	BM	GY
0	0	1	1	1	1	97.6	32.148	5128.21	854.726
0	0	1	1	2	1	88.2	33.8	4487.18	861.538
0	0	1	1	3	1	90.578	28	4309.32	838.462
0	23	1	1	1	2	80.635	33.2	3683.14	1423.08
0	23	1	1	2	2	74.4	30.4	3333.33	1401.28
0	23	1	1	3	2	79.6	31.4	3333.33	1378.83
0	46	1	1	1	3	78.035	32.448	3042.12	1239.34
0	46	1	1	2	3	73.6	33.4	2820.51	1177.56
0	46	1	1	3	3	75.2	29	2564.1	1291.67
46	0	1	1	1	4	101.6	38.948	5413.91	1986.54
46	0	1	1	2	4	98.187	36.4	4487.18	1963.88
46	0	1	1	3	4	97.4	39	5641.03	1883.97
46	23	1	1	1	5	100.435	38.6	5512.82	1602.48
46	23	1	1	2	5	97	36.8	5769.23	1658.97
46	23	1	1	3	5	96.6	38.8	5142.65	1536.54
46	46	1	1	1	6	101	42.2	6538.46	1783.97
46	46	1	1	2	6	96.687	41.2	6153.85	1833.11
46	46	1	1	3	6	95	40.66	5847.78	1825
69	0	1	1	1	7	100.2	41.8	6025.64	1673.08
69	0	1	1	2	7	100.2	37.4	6410.26	1884.62
69	0	1	1	3	7	97.878	38.56	5719.58	1745.5
69	23	1	1	1	8	92.4	34.4	5478.02	1780.69
69	23	1	1	2	8	96.2	37	5128.21	1763.46
69	23	1	1	3	8	91.978	34.66	5128.21	1788.46
69	46	1	1	1	9	100	39.8	6153.85	2046.39
69	46	1	1	2	9	97.8	40.792	5853.69	2203.85
69	46	1	1	3	9	96.578	42.2	5256.41	1879.49
92	0	1	1	1	10	101.8	37.648	7179.49	1905.69
92	0	1	1	2	10	98.987	37	7135.74	2129.45
92	0	1	1	3	10	98.8	35.8	6794.87	2353.21
92	23	1	1	1	11	100.135	40.648	5926.73	2084.62
92	23	1	1	2	11	100.4	40.2	6025.64	1953.85
92	23	1	1	3	11	92.6	38.6	5128.21	1985.88
92	46	1	1	1	12	111	47.4	5029.3	1897
92	46	1	1	2	12	103.6	43.2	5897.44	2006.41
0	0	2	1	1	1	75.8	32.4	3477.96	1692.95
0	0	2	1	1	2	79.8	35	3558.21	1655.46
0	0	2	1	1	3	78.33	35.36	3045.38	1504.49
0	23	2	1	2	1	80.17	33.08	3333.33	1558.19
0	23	2	1	2	2	85.4	37	3974.36	1566.03
0	23	2	1	2	3	83.8	34.8	3448.24	1609.62
0	46	2	1	3	1	86.6	36.6	4150.52	1313.64
0	46	2	1	3	2	85.4	36.4	4358.97	1596.15
0	46	2	1	3	3	86.53	38.16	3589.74	1090.38
46	0	2	1	4	1	81.37	36.18	5000	1851.92
46	0	2	1	4	2	88	37.2	5157.65	1875.65
46	0	2	1	4	3	83.6	40.8	5256.41	1785.9
46	23	2	1	5	1	82.2	33.6	6009.5	2126.92
46	23	2	1	5	2	87.41	39.2	5769.23	2253.53
46	23	2	1	5	3	84.8	36	5897.44	2266.67
46	46	2	1	6	1	81.2	36.78	6586.42	2136.08
46	46	2	1	6	2	85.11	38.6	6410.26	2200
46	46	2	1	6	3	81.2	40.6	6410.26	2131.41
69	0	2	1	7	1	81.87	32.98	5769.23	2048.05
69	0	2	1	7	2	84.8	35.6	5897.44	2001.28
69	0	2	1	7	3	87.8	36	5769.23	2154.49
69	23	2	1	8	1	81.4	34.2	7051.28	1720.05
69	23	2	1	8	2	86.51	38.2	6410.26	1747.44
69	23	2	1	8	3	83.8	37.86	6525.17	1751.92
69	46	2	1	9	1	70.8	34.18	6410.26	1955.13
69	46	2	1	9	2	89.6	38.2	5798.67	2126.28
69	46	2	1	9	3	80.73	35.8	5128.21	2013.6
92	0	2	1	10	1	84.97	35.48	7547.96	1550
92	0	2	1	10	2	89.6	37.2	7051.28	1471.79
92	0	2	1	10	3	89.2	39.4	7692.31	1483.79
92	23	2	1	11	1	77.37	33.38	6458.21	1680.13
92	23	2	1	11	2	84.8	36.6	6410.26	1858.33
92	23	2	1	11	3	78.8	35.8	6153.85	1742.13
92	46	2	1	12	1	87.57	36.48	7227.44	2052.56
92	46	2	1	12	2	91.6	38	7051.28	2025
92	46	2	1	12	3	92.4	40.6	7051.28	2171.79
92	46	1	1	3	12	104.978	44.26	5463.37	1883.23
0	0	2	2	1	1	85.6	36.6	2142.86	654.762
0	0	2	2	2	1	85.4	38.2	1785.71	592.857
0	0	2	2	3	1	84	37.2	1904.76	601.19
0	23	2	2	1	2	91.4	39.6	1864.77	652.7
0	23	2	2	2	2	90.4	38.2	1904.76	641.667
0	23	2	2	3	2	84.8	38.2	1925	713
0	46	2	2	1	3	101.2	41.6	3214.29	780.952
0	46	2	2	2	3	89.8	39.2	2261.9	691.667
0	46	2	2	3	3	95.8	37.2	2738.1	870.238
46	0	2	2	1	4	110	45	4761.9	1182.14
46	0	2	2	2	4	111.2	41.4	4464.29	1373.81
46	0	2	2	3	4	115.6	45	4166.67	1241.67
46	23	2	2	1	5	112	42.2	4880.95	1357.14
46	23	2	2	2	5	122.2	49.4	5000	1498.81
46	23	2	2	3	5	116	42.2	4761.9	1427.98
46	46	2	2	1	6	114.8	47.2	4523.81	1203.57
46	46	2	2	2	6	119.2	46	4438.06	1072.62
46	46	2	2	3	6	118.6	47.8	4404.76	1158.33
69	0	2	2	1	7	112.2	47	5000	1365.79
69	0	2	2	2	7	113	45.4	4761.9	1361.9
69	0	2	2	3	7	114.4	45.4	5238.1	1330.95
69	23	2	2	1	8	115.6	44	5239	1201.19
69	23	2	2	2	8	115	44.2	5238.1	1188.1
69	23	2	2	3	8	115.6	47	5238.1	1126.53
69	46	2	2	1	9	117.8	44.6	5476.19	1215.48
69	46	2	2	2	9	113	44.8	5357.14	1373.81
69	46	2	2	3	9	115.7	47.4	5416.67	1226.53								W
92	0	2	2	1	10	109	44.4	4523.81	1210.44
92	0	2	2	2	10	110.8	43	4761.9	1192.86
92	0	2	2	3	10	116.8	48.6	4642.86	1189.29
92	23	2	2	1	11	111.6	45.8	6904.76	1725
92	23	2	2	2	11	120	47.6	5119.05	1616.62
92	23	2	2	3	11	114	46.6	6011.9	1588.1
92	46	2	2	1	12	121.6	48.8	6547.62	1629.76
92	46	2	2	2	12	121.8	46.6	6726.19	1625
92	46	2	2	3	12	119.6	46.4	6904.76	1620.24

## Sheet: Sayda
		Sekota-Sayda
n	p	loc	year	tret	rep	PH	PL	BM	GY
0	0	1	1	1	1	75.6	33.8	2948.72	575
0	0	1	1	1	2	59.2	25	1923.08	520
0	0	1	1	1	3	75.6	34.4	5128.21	662.5
0	23	1	1	2	1	84.6	41.4	5256.41	888.5
0	23	1	1	2	2	78.4	36.2	3589.74	1047.43
0	23	1	1	2	3	59	25.6	1666.67	1288
0	46	1	1	3	1	62.2	26	1538.46	1123.8
0	46	1	1	3	2	79.4	37.2	3589.74	1055.5
0	46	1	1	3	3	85.8	36.6	5256.41	1271.5
46	0	1	1	4	1	69.4	30.2	2948.72	1238.95
46	0	1	1	4	2	67.6	33.4	2948.72	1102
46	0	1	1	4	3	65	30	2435.9	1491
46	23	1	1	5	1	83.8	38	5512.82	1248.5
46	23	1	1	5	2	74.4	34.8	4358.97	1161
46	23	1	1	5	3	83.4	35	4230.77	1121.5
46	46	1	1	6	1	86.8	40.4	4230.77	1235.62
46	46	1	1	6	2	88	36.2	5384.62	1253
46	46	1	1	6	3	77.6	34.8	3333.33	1297.17
69	0	1	1	7	1	80.8	36.2	2948.72	1148.58
69	0	1	1	7	2	72.6	30.6	3205.13	1227.51
69	0	1	1	7	3	86	38.2	5769.23	1484
69	23	1	1	8	1	86.2	40.2	4615.38	1230
69	23	1	1	8	2	87.6	41.8	5897.44	1487
69	23	1	1	8	3	88.6	40.2	4102.56	1138
69	46	1	1	9	1	95	42.8	6410.26	1548.5
69	46	1	1	9	2	73.8	32.2	2820.51	1193.86
69	46	1	1	9	3	84	37.4	3461.54	1477.89
92	0	1	1	10	1	82.6	40.8	5256.41	1475.11
92	0	1	1	10	2	243.8	37.2	4487.18	1373.5
92	0	1	1	10	3	77	33.2	3205.13	1466.65
92	23	1	1	11	1	80.4	37.2	3205.13	1585.62
92	23	1	1	11	2	80.8	34.6	5128.21	1562.02
92	23	1	1	11	3	91.6	41.2	6282.05	1631.5
92	46	1	1	12	1	93.6	41.6	4358.97	1640.08
92	46	1	1	12	2	93.6	40.8	4871.79	1582.5
92	46	1	1	12	3	90	41	6025.64	1618.5
0	0	2	1	1	1	90.6	41	3846.15	1023.5
0	0	2	1	1	2	84.4	37.6	2948.72	942.216
0	0	2	1	1	3	104	45.6	3689.34	938.397
0	23	2	1	2	1	94.6	41	6410.26	1349
0	23	2	1	2	2	105	45.2	6282.05	1334
0	23	2	1	2	3	110.2	43.8	5128.21	1377.5
0	46	2	1	3	1	86.2	41.4	3974.36	1320.22
0	46	2	1	3	2	94.8	42.2	6923.08	1495
0	46	2	1	3	3	100.4	43.2	4743.59	1394
46	0	2	1	4	1	91.2	40.6	5769.23	1135
46	0	2	1	4	2	104.4	43.6	6153.85	1366.5
46	0	2	1	4	3	97.6	40.4	6608.39	1395.37
46	23	2	1	5	1	98.6	43	6410.26	1003
46	23	2	1	5	2	111.8	48	5769.23	1084.5
46	23	2	1	5	3	100.6	43.2	5769.23	1185.84
46	46	2	1	6	1	106.2	47.8	5897.44	1227
46	46	2	1	6	2	110.8	48.4	6153.85	1327
46	46	2	1	6	3	100.6	44.8	6538.46	1400
69	0	2	1	7	1	99	45.2	6153.85	1077
69	0	2	1	7	2	95.8	43	5982.97	972.5
69	0	2	1	7	3	95.6	40.8	5256.41	1210.5
69	23	2	1	8	1	101.8	45.6	7366.03	1356.15
69	23	2	1	8	2	106	45.8	7564.1	1171.5
69	23	2	1	8	3	115.8	48.8	7948.72	1691
69	46	2	1	9	1	98.4	45.6	5897.44	1094.5
69	46	2	1	9	2	105.8	44.8	7051.28	1450
69	46	2	1	9	3	103.6	44.8	6923.08	1915
92	0	2	1	10	1	88.2	41.8	6410.26	1318
92	0	2	1	10	2	97.4	41.8	6045.07	1162.33
92	0	2	1	10	3	100	43.8	5384.62	1134
92	23	2	1	11	1	105.4	44.6	5769.23	1111.62
92	23	2	1	11	2	105.4	40.6	5897.44	1189.77
92	23	2	1	11	3	110.8	49.6	6666.67	1320.5
92	46	2	1	12	1	98	47	7464.57	1550
92	46	2	1	12	2	129.4	46.8	7051.28	1492.81
92	46	2	1	12	3	109	45.4	8076.92	1519.5
